# Supplementary material for: A simple and efficient gene functional analysis method for studying the growth and development of peach seedlings
Source: Hortic Res. 2024 Jun 3;11(7):uhae155. doi: 10.1093/hr/uhae155 (PMC11246241; doi:10.1093/hr/uhae155)
Supplement: Web_Material_uhae155 [file web_material_uhae155.zip]

Archive with 1 entries (1 files):
- supplymental material.docx
